# Supplementary material for: Ecological, social, and intrinsic factors affecting wild orangutans’ curiosity, assessed using a field experiment
Source: Sci Rep. 2023 Aug 14;13:13184. doi: 10.1038/s41598-023-39214-2 (PMC10425418; doi:10.1038/s41598-023-39214-2)
Supplement: Supplementary file 2 — Supplementary Information 2. [file 41598_2023_39214_MOESM2_ESM.xlsx]

## Sheet: Table_S1_R1
Table S1. Data used for this study including data collection period (1= 2013/14, 2= 2019/2020), food availability (FAI), focal name, age sex class, time of start of the trial, initial exposure distance, latency to start approaching, minimal distance to the experimental apparatus, approach distance, total duration of visual exploration, presence of agitation (1= present, 0= absent), presence of to…
Nr	DataCollectionPeriod	Date	FAI	Focal	Age_Sex	Time_start	ExposureDistance(m)	LatencyApproach(min)	MinimalDistance(m)	ApproachDistance(m)	TotalVisualExploration(s)	Agitation01	Touch01	ExperimentDuration(min)	PartyApproached01	Trial_number
1	1	2013-06-06T22:00:00Z	10.81	Lisa	Moth	09:47:00	8	1	4	4	90	0	0	45	1	1
2	1	2013-06-06T22:00:00Z	10.81	Lois	Immat	09:47:00	8	0	5	3	240	0	0	45	1	1
3	1	2013-06-06T22:00:00Z	10.81	Lisa	Moth	11:43:00	8	NA	8	0	NA	0	0	45	1	2
4	1	2013-06-06T22:00:00Z	10.81	Lois	Immat	11:43:00	8	9	6	2	60	1	0	45	0	2
5	1	2013-06-06T22:00:00Z	10.81	Lisa	Moth	13:36:00	8	NA	8	0	120	0	0	6	0	3
6	1	2013-06-06T22:00:00Z	10.81	Lois	Immat	13:36:00	8	NA	8	0	120	0	0	6	0	3
7	1	2013-06-06T22:00:00Z	10.81	Lisa	Moth	14:21:00	8	NA	8	0	NA	0	0	27	0	4
8	1	2013-06-06T22:00:00Z	10.81	Lois	Immat	14:21:00	8	NA	8	0	NA	0	0	27	0	4
9	1	2013-06-08T22:00:00Z	10.81	Lisa	Moth	10:44:00	15	NA	15	0	60	0	0	62	0	5
10	1	2013-06-08T22:00:00Z	10.81	Lois	Immat	10:44:00	15	NA	15	0	60	1	0	62	0	5
11	1	2013-06-08T22:00:00Z	10.81	Lisa	Moth	12:15:00	8	2	2	6	180	0	0	10	1	6
12	1	2013-06-08T22:00:00Z	10.81	Lois	Immat	12:15:00	8	2	2	6	240	0	0	10	1	6
13	1	2013-06-17T22:00:00Z	10.81	Friska	Moth	10:40:00	7	NA	7	0	NA	1	0	15	0	1
14	1	2013-06-17T22:00:00Z	10.81	Friska	Moth	12:22:00	20	NA	20	0	360	0	0	47	0	2
15	1	2013-06-22T22:00:00Z	10.81	Friska	Moth	11:38:00	15	78	8	7	180	0	0	90	1	3
16	1	2013-06-22T22:00:00Z	10.81	Fredy	Immat	11:38:00	15	0	2	13	240	1	0	90	1	1
17	1	2013-06-22T22:00:00Z	10.81	Friska	Moth	13:30:00	15	49	8	7	520	0	0	61	1	4
18	1	2013-06-22T22:00:00Z	10.81	Fredy	Immat	13:30:00	22	0	10	12	420	0	0	61	1	2
19	1	2013-06-22T22:00:00Z	10.81	Friska	Moth	14:41:00	12	0	10	2	90	0	0	14	1	5
20	1	2013-11-27T23:00:00Z	10.91	Chindy	Immat	14:29:00	7	NA	7	0	600	1	0	109	0	1
21	1	2013-11-30T23:00:00Z	9.02	Lilly	Immat	14:03:00	12	0	0	12	900	1	1	17	1	1
22	1	2013-12-01T23:00:00Z	9.02	Lilly	Immat	12:45:00	10	0	0	10	360	0	1	12	0	2
23	1	2013-12-01T23:00:00Z	9.02	Lilly	Immat	16:10:00	10	0	2	8	300	1	1	10	0	3
24	1	2013-12-02T23:00:00Z	9.02	Lilly	Immat	10:48:00	10	3	5	5	420	0	0	40	0	4
25	1	2013-12-08T23:00:00Z	9.02	Friska	Moth	11:12:00	15	34	10	5	300	0	0	60	1	6
26	1	2013-12-08T23:00:00Z	9.02	Friska	Moth	12:42:00	15	0	7	7	120	0	0	17	1	7
27	1	2013-12-08T23:00:00Z	9.02	Friska	Moth	13:20:00	10	NA	10	0	0	0	0	16	0	8
28	1	2013-12-09T23:00:00Z	9.02	Friska	Moth	10:20:00	15	0	10	10	90	0	0	40	1	9
29	1	2013-12-09T23:00:00Z	9.02	Friska	Moth	11:55:00	15	2	12	3	35	0	0	137	1	10
30	1	2013-12-09T23:00:00Z	9.02	Friska	Moth	14:51:00	20	6	10	10	30	0	0	62	1	11
31	1	2014-02-04T23:00:00Z	7.34	Sarabi	Moth	11:43:00	10	NA	10	0	60	0	0	17	1	1
32	1	2014-02-04T23:00:00Z	7.34	Sazu	Immat	11:43:00	10	NA	5	5	600	0	0	17	0	1
33	1	2014-02-04T23:00:00Z	7.34	Sarabi	Moth	12:14:00	15	0	12	3	150	1	0	40	1	2
34	1	2014-02-04T23:00:00Z	7.34	Sazu	Immat	12:14:00	15	0	10	5	240	0	0	40	1	2
35	1	2014-02-04T23:00:00Z	7.34	Sarabi	Moth	14:35:00	15	NA	15	0	720	0	0	45	1	3
36	1	2014-02-04T23:00:00Z	7.34	Sazu	Immat	14:35:00	15	NA	10	5	NA	0	0	45	1	3
37	1	2014-02-14T23:00:00Z	7.34	Fredy	Immat	12:15:00	15	0	10	5	600	0	0	45	0	3
38	1	2014-02-14T23:00:00Z	7.34	Fredy	Immat	15:35:00	15	0	1.5	13.5	260	1	0	11	0	4
39	1	2014-02-14T23:00:00Z	7.34	Fredy	Immat	16:35:00	10	0	5	5	120	1	0	18	0	5
40	1	2014-03-10T23:00:00Z	8.45	Lisa	Moth	11:05:00	7	NA	7	0	30	0	0	77	0	7
41	1	2014-03-10T23:00:00Z	8.45	Lois	Immat	11:05:00	7	NA	7	0	900	0	0	77	0	7
42	1	2014-03-10T23:00:00Z	8.45	Lisa	Moth	13:26:00	4	1	0	4	60	0	1	19	1	8
43	1	2014-03-10T23:00:00Z	8.45	Lois	Immat	13:26:00	14	4	0.4	8.5	NA	0	0	19	1	8
44	1	2014-03-10T23:00:00Z	8.45	Lisa	Moth	16:35:00	8	5	6	2	30	0	0	15	0	9
45	1	2014-03-10T23:00:00Z	8.45	Lois	Immat	16:35:00	8	NA	NA	NA	NA	0	0	15	1	9
46	1	2014-03-12T23:00:00Z	8.45	Lisa	Moth	13:18:00	20	NA	20	0	NA	0	0	27	1	10
47	1	2014-03-12T23:00:00Z	8.45	Lois	Immat	13:18:00	20	NA	20	0	NA	0	0	27	1	10
48	1	2014-03-12T23:00:00Z	8.45	Lisa	Moth	unk	10	NA	10	0	NA	0	0	21	1	11
49	1	2014-03-12T23:00:00Z	8.45	Lois	Immat	unk	10	NA	10	0	NA	0	0	21	1	11
50	1	2014-03-12T23:00:00Z	8.45	Lisa	Moth	16:05:00	7	NA	5	2	NA	0	0	45	1	12
51	1	2014-03-12T23:00:00Z	8.45	Lois	Immat	16:05:00	7	NA	5	2	NA	0	0	45	1	12
52	1	2014-03-13T23:00:00Z	8.45	Lisa	Moth	15:12:00	10	11	8	2	0	0	0	21	1	13
53	1	2014-03-13T23:00:00Z	8.45	Lois	Immat	15:12:00	10	1	2	8	210	1	0	21	1	13
54	1	2014-03-14T23:00:00Z	8.45	Lisa	Moth	08:52:00	10	6	5	5	NA	0	0	23	0	14
55	1	2014-03-14T23:00:00Z	8.45	Lois	Immat	08:52:00	10	NA	NA	NA	NA	0	0	23	0	14
56	1	2014-03-14T23:00:00Z	8.45	Lisa	Moth	09:51:00	10	NA	10	0	60	0	0	74	0	15
57	1	2014-03-14T23:00:00Z	8.45	Lois	Immat	09:51:00	10	NA	10	0	NA	0	0	74	0	15
58	1	2014-03-14T23:00:00Z	8.45	Lisa	Moth	10:44:00	10	2	4	6	NA	0	0	11	1	16
59	1	2014-03-14T23:00:00Z	8.45	Lois	Immat	10:44:00	10	14	5	5	NA	0	0	11	1	16
60	1	2014-03-14T23:00:00Z	8.45	Lisa	Moth	12:26:00	10	0	0.3	9.7	120	0	0	12	1	17
61	1	2014-03-14T23:00:00Z	8.45	Lois	Immat	12:26:00	10	NA	2	8	NA	0	0	12	1	17
62	1	2014-03-14T23:00:00Z	8.45	Milo	UFM	12:26:00	10	NA	10	0	0	0	0	12	1	1
63	1	2014-03-14T23:00:00Z	8.45	Lisa	Moth	14:00:00	7	10	4	6	150	0	0	52	1	18
64	1	2014-03-14T23:00:00Z	8.45	Lois	Immat	14:00:00	7	12	4	6	240	0	0	52	1	18
65	1	2014-03-14T23:00:00Z	8.45	Lisa	Moth	15:31:00	10	1	1.5	8.5	60	1	0	14	1	19
66	1	2014-03-14T23:00:00Z	8.45	Lois	Immat	15:31:00	20	1	5	15	NA	0	0	14	1	19
67	1	2014-03-14T23:00:00Z	8.45	Milo	UFM	15:31:00	20	6	5	15	0	0	0	14	1	2
68	1	2014-03-14T23:00:00Z	8.45	Lisa	Moth	16:29:00	7	NA	7	0	0	0	0	11	0	20
69	1	2014-03-14T23:00:00Z	8.45	Lois	Immat	16:29:00	7	NA	7	0	NA	0	0	11	0	20
70	1	2014-03-15T23:00:00Z	8.45	Lisa	Moth	11:43:00	7	27	0	7	70	0	1	49	1	21
71	1	2014-03-15T23:00:00Z	8.45	Lois	Immat	11:43:00	10	6	1	9	885	0	0	49	1	21
72	1	2014-03-15T23:00:00Z	8.45	Lisa	Moth	15:01:00	10	2	4	6	120	0	0	62	1	22
73	1	2014-03-15T23:00:00Z	8.45	Lois	Immat	15:01:00	10	2	4	6	190	0	0	62	1	22
74	1	2014-03-15T23:00:00Z	8.45	Lisa	Moth	16:10:00	10	NA	10	10	NA	0	0	15	1	23
75	1	2014-03-15T23:00:00Z	8.45	Lois	Immat	16:10:00	10	NA	10	10	NA	0	0	15	1	23
76	1	2014-03-16T23:00:00Z	8.45	Lisa	Moth	07:53:00	12	7	0	12	240	0	1	19	1	24
77	1	2014-03-16T23:00:00Z	8.45	Lois	Immat	07:53:00	12	1	5	7	420	0	1	19	1	24
78	1	2014-03-16T23:00:00Z	8.45	Lisa	Moth	unk	7	NA	7	0	60	0	0	15	1	25
79	1	2014-03-16T23:00:00Z	8.45	Lois	Immat	unk	7	6	5	2	240	0	0	15	1	25
80	1	2014-03-16T23:00:00Z	8.45	Lisa	Moth	unk	7	7	5	2	120	0	0	36	1	26
81	1	2014-03-16T23:00:00Z	8.45	Lois	Immat	unk	7	7	5	2	540	0	0	36	1	26
82	2	2019-01-31T23:00:00Z	9.95	Eden	Immat	unk	15	1	1.5	13.5	233	1	1	15	1	1
83	2	2019-01-31T23:00:00Z	9.95	Ellie	Moth	unk	15	1	1.5	13.5	257	1	0	15	1	1
84	2	2019-01-31T23:00:00Z	9.95	Eden	Immat	unk	10	1	NA	10	5	1	0	54	0	2
85	2	2019-01-31T23:00:00Z	9.95	Ellie	Moth	unk	10	NA	10	0	NA	0	0	54	0	2
86	2	2019-01-31T23:00:00Z	9.95	Eden	Immat	13:05:00	30	16	15	35	0	0	0	19	1	3
87	2	2019-01-31T23:00:00Z	9.95	Ellie	Moth	13:05:00	10	1	2	8	48	1	0	19	1	3
88	2	2019-02-08T23:00:00Z	9.95	Yulia	Immat	09:49:00	20	NA	20	0	15	0	0	30	0	1
89	2	2019-02-10T23:00:00Z	9.95	Yulia	Immat	08:56:00	9	1	1.8	7.2	292	1	1	17	0	2
90	2	2019-02-10T23:00:00Z	9.95	Yulia	Immat	10:37:00	12	0	5	7	128	1	0	12	0	3
91	2	2019-02-12T23:00:00Z	9.95	Caesar	UFM	08:16:00	20	26	3	17	5	0	0	41	1	1
92	2	2019-02-12T23:00:00Z	9.95	Caesar	UFM	unk	10	1	10	0	0	0	0	98	0	2
93	2	2019-02-12T23:00:00Z	9.95	Caesar	UFM	12:37:00	15	32	10	5	0	0	0	56	1	3
94	2	2019-02-14T23:00:00Z	9.95	Caesar	UFM	unk	20	NA	20	0	0	0	0	10	1	4
95	2	2019-02-14T23:00:00Z	9.95	Caesar	UFM	unk	15	93	5	10	0	0	0	114	1	5
96	2	2019-02-14T23:00:00Z	9.95	Caesar	UFM	11:47:00	10	5	5	5	0	0	0	19	1	6
97	2	2019-02-14T23:00:00Z	9.95	Caesar	UFM	unk	10	19	5	5	NA	0	0	58	1	7
98	2	2019-02-17T23:00:00Z	9.95	Luther	Immat	unk	5	1	4	1	65	0	0	25	1	1
99	2	2019-02-24T23:00:00Z	9.95	Trident	Immat	11:59:00	4	1	1.5	2.5	307	1	0	32	0	1
100	2	2019-02-24T23:00:00Z	9.95	Trident	Immat	unk	6	0	2	4	137	1	0	29	0	2
101	2	2019-03-15T23:00:00Z	5.83	Caesar	UFM	unk	5	0	5	0	0	0	0	16	0	8
102	2	2019-03-15T23:00:00Z	5.83	Trident	Immat	unk	5	0	5	0	0	0	0	16	0	3
103	2	2019-03-15T23:00:00Z	5.83	Caesar	UFM	10:08:00	8	1	7	1	2	0	0	17	1	9
104	2	2019-03-15T23:00:00Z	5.83	Trident	Immat	10:08:00	5	0	4	1	243	1	0	17	1	4
105	2	2019-04-07T22:00:00Z	5.84	Caesar	UFM	08:26:00	10	2	8	2	9	0	0	11	0	10
106	2	2019-04-07T22:00:00Z	5.84	Caesar	UFM	unk	15	NA	15	0	0	0	0	21	0	11
107	2	2019-04-07T22:00:00Z	5.84	Kronos	UFM	unk	15	NA	15	0	0	0	0	21	0	1
108	2	2019-04-15T22:00:00Z	5.84	Cinnamon	Immat	09:15:00	7	1	5	2	259	1	0	22	1	1
109	2	2019-04-15T22:00:00Z	5.84	Cissy	Moth	09:15:00	5	5	4	1	12	0	0	22	1	1
110	2	2019-04-15T22:00:00Z	5.84	Yulia	Immat	09:15:00	20	1	5	15	173	0	0	22	1	4
111	2	2019-04-15T22:00:00Z	5.84	Cinnamon	Immat	11:11:00	10	1	7	3	13	1	0	30	1	2
112	2	2019-04-15T22:00:00Z	5.84	Cissy	Moth	11:11:00	10	1	7	3	0	1	0	30	1	2
113	2	2019-04-15T22:00:00Z	5.84	Cinnamon	Immat	11:53:00	10	0	10	0	189	1	0	29	0	3
114	2	2019-04-15T22:00:00Z	5.84	Cinnamon	Immat	unk	20	NA	20	0	12	0	0	15	0	4
115	2	2019-04-15T22:00:00Z	5.84	Cissy	Moth	unk	20	NA	20	0	0	0	0	15	0	3
116	2	2019-04-15T22:00:00Z	5.84	Cinnamon	Immat	13:14:00	7	NA	7	0	171	1	0	35	1	5
117	2	2019-04-15T22:00:00Z	5.84	Cissy	Moth	13:14:00	10	14	5	5	5	0	0	35	0	4
118	2	2019-04-15T22:00:00Z	5.84	Cinnamon	Immat	13:55:00	30	0	10	20	24	1	0	15	0	6
119	2	2019-04-15T22:00:00Z	5.84	Cissy	Moth	13:55:00	7	NA	7	0	23	1	0	15	1	5
120	2	2019-05-13T22:00:00Z	6.33	Eden	Immat	15:07:00	7	1	0	7	194	0	1	20	1	4
121	2	2019-05-13T22:00:00Z	6.33	Ellie	Moth	15:07:00	7	4	1	6	158	1	0	20	1	4
122	2	2019-05-17T22:00:00Z	6.33	Eden	Immat	11:25:00	10	0	10	0	230	1	0	28	0	5
123	2	2019-05-17T22:00:00Z	6.33	Ellie	Moth	11:25:00	10	NA	10	0	145	0	0	28	0	5
124	2	2019-06-16T22:00:00Z	7.67	Eden	Immat	08:22:00	10	0	2	8	163	1	0	17	1	6
125	2	2019-06-16T22:00:00Z	7.67	Ellie	Moth	08:22:00	10	1	5	5	35	1	0	17	1	6
126	2	2019-06-16T22:00:00Z	7.67	Eden	Immat	11:23:00	10	0	3	7	112	0	0	20	1	7
127	2	2019-06-16T22:00:00Z	7.67	Ellie	Moth	11:23:00	10	5	4	6	0	0	0	20	1	7
128	2	2019-07-01T22:00:00Z	8.77	Zacky	UFM	08:46:00	15	14	7	8	19	0	0	43	0	1
129	2	2019-07-01T22:00:00Z	8.77	Zacky	UFM	10:20:00	15	NA	15	0	258	0	0	19	0	2
130	2	2019-07-03T22:00:00Z	8.77	Eden	Immat	08:05:00	11	11	7	4	55	0	0	18	1	8
131	2	2019-07-03T22:00:00Z	8.77	Ellie	Moth	08:05:00	13	9	7	6	45	0	0	18	1	8
132	2	2019-07-03T22:00:00Z	8.77	Zacky	UFM	08:05:00	12	7	8	4	50	0	0	18	1	3
133	2	2019-07-03T22:00:00Z	8.77	Eden	Immat	11:54:00	14	NA	14	0	NA	0	0	9	0	9
134	2	2019-07-03T22:00:00Z	8.77	Ellie	Moth	11:54:00	14	NA	14	0	NA	0	0	9	0	9
135	2	2019-07-03T22:00:00Z	8.77	Zacky	UFM	11:54:00	10	NA	10	0	0	1	0	9	0	4
136	2	2019-07-03T22:00:00Z	8.77	Eden	Immat	15:21:00	12	NA	12	0	0	0	0	39	0	10
137	2	2019-07-03T22:00:00Z	8.77	Ellie	Moth	15:21:00	10	NA	10	0	12	0	0	39	0	10
138	2	2019-07-03T22:00:00Z	8.77	Zacky	UFM	15:21:00	10	NA	10	0	0	0	0	39	0	5
139	2	2019-08-21T22:00:00Z	10.84	Derek	UFM	11:28:00	12	3	10	2	39	0	0	30	0	1
140	2	2019-08-21T22:00:00Z	10.84	Trident	Immat	11:28:00	15	0	15	0	372	0	0	30	1	5
141	2	2019-08-21T22:00:00Z	10.84	Trident	Immat	12:37:00	10	0	10	0	171	0	0	7	0	6
142	2	2019-08-27T22:00:00Z	10.84	Gura	UFM	09:15:00	15	33	12	3	166	0	0	42	0	1
143	2	2019-08-27T22:00:00Z	10.84	Gura	UFM	10:27:00	10	NA	10	0	68	0	0	14	0	2
144	2	2019-08-27T22:00:00Z	10.84	Gura	UFM	10:57:00	10	NA	10	0	9	0	0	44	0	3
145	2	2019-08-27T22:00:00Z	10.84	Gura	UFM	13:28:00	12	126	9	3	40	0	0	145	0	4
146	2	2019-08-31T22:00:00Z	14.01	Caesar	UFM	10:30:00	15	NA	15	0	149	0	0	49	0	12
147	2	2019-09-01T22:00:00Z	14.01	Eden	Immat	13:08:00	6	3	4	2	155	1	0	23	1	11
148	2	2019-09-01T22:00:00Z	14.01	Ellie	Moth	13:08:00	6	4	4	2	115	0	0	23	1	11
149	2	2019-09-01T22:00:00Z	14.01	Eden	Immat	13:49:00	10	NA	10	0	123	0	0	13	0	12
150	2	2019-09-01T22:00:00Z	14.01	Ellie	Moth	13:49:00	10	NA	10	0	0	0	0	13	0	12
151	2	2019-09-14T22:00:00Z	14.01	Trident	Immat	09:42:00	10	3	5	5	350	0	0	56	0	7
152	2	2019-09-14T22:00:00Z	14.01	Trident	Immat	12:19:00	8	0	6	2	139	0	0	12	0	8
153	2	2019-09-14T22:00:00Z	14.01	Trident	Immat	unk	9	NA	9	0	15	0	0	18	0	9
154	2	2019-09-21T22:00:00Z	14.01	Kopi	UFM	12:16:00	20	1	0.5	19.5	15	0	0	24	1	1
155	2	2019-09-21T22:00:00Z	14.01	Kopi	UFM	14:25:00	14	4	11	3	15	0	0	33	1	2
156	2	2019-09-23T22:00:00Z	14.01	Saudade	UFM	10:12:00	15	0	3	12	107	1	0	85	0	1
157	2	2019-09-27T22:00:00Z	14.01	Trident	Immat	unk	15	48	5	10	281	1	0	65	0	10
158	2	2019-09-28T22:00:00Z	14.01	Eden	Immat	10:56:00	15	NA	15	0	NA	0	0	10	0	13
159	2	2019-09-28T22:00:00Z	14.01	Ellie	Moth	10:56:00	15	NA	15	0	29	0	0	10	0	13
160	2	2019-10-10T22:00:00Z	6.58	Eden	Immat	11:31:00	15	NA	15	0	97	0	0	8	0	14
161	2	2019-10-10T22:00:00Z	6.58	Ellie	Moth	11:31:00	20	NA	20	0	0	1	0	8	0	14
162	2	2019-10-10T22:00:00Z	6.58	Eden	Immat	13:54:00	5	0	0	5	105	1	1	14	1	15
163	2	2019-10-10T22:00:00Z	6.58	Ellie	Moth	13:54:00	5	0	1	4	6	1	1	14	1	15
164	2	2019-10-26T22:00:00Z	6.58	Caesar	UFM	11:33:00	12	6	7	5	0	0	0	55	1	13
165	2	2019-10-26T22:00:00Z	6.58	Eden	Immat	11:33:00	9	4	0	9	32	1	1	55	1	16
166	2	2019-10-26T22:00:00Z	6.58	Ellie	Moth	11:33:00	9	4	1	8	20	1	1	55	1	16
167	2	2019-11-25T23:00:00Z	6.09	Cinnamon	Immat	11:07:00	15	2	14	1	121	0	0	45	0	7
168	2	2020-02-29T23:00:00Z	9.61	Trident	Immat	09:19:00	6	NA	6	0	326	0	0	32	0	11
169	2	2020-02-29T23:00:00Z	9.61	Trident	Immat	11:16:00	9	2	7	2	214	0	0	24	0	12
170	2	2020-03-02T23:00:00Z	9.61	Trident	Immat	12:54:00	12	16	12	0	0	0	0	31	0	13
